# Supplementary material for: Extracellular vesicles from virulent P. brasiliensis induce TLR4 and dectin-1 expression in innate cells and promote enhanced Th1/Th17 response
Source: Virulence. 2024 Mar 21;15(1):2329573. doi: 10.1080/21505594.2024.2329573 (PMC10962619; doi:10.1080/21505594.2024.2329573)
Supplement: Supplemental Material [file KVIR_A_2329573_SM2101.zip]

Archive with 6 entries (6 files):
- Supplementary Figure 1.tiff
- Supplementary Figure 2.tiff
- Supplementary Figure 3.tiff
- Supplementary Table 1.docx
- Supplementary Table 2.docx
- Supplementary Table 3.docx
